# Supplementary material for: The Effect of N-Acetylation on the Anti-Inflammatory Activity of Chitooligosaccharides and Its Potential for Relieving Endotoxemia
Source: Int J Mol Sci. 2022 Jul 26;23(15):8205. doi: 10.3390/ijms23158205 (PMC9330575; doi:10.3390/ijms23158205)
Supplement: Supplementary file 1 [file ijms-23-08205-s001.zip]

Archive with 1 entries (1 files):
- ijms-1808536-supplementary.pdf
